# Supplementary material for: RNA N6-Methyladenosine-Related Gene Contribute to Clinical Prognostic Impact on Patients With Liver Cancer
Source: Front Genet. 2020 Apr 23;11:306. doi: 10.3389/fgene.2020.00306 (PMC7190981; doi:10.3389/fgene.2020.00306)
Supplement: Supplementary file 2 [file Data_Sheet_2.xlsx]

## Sheet: Table S1
Supplementary Table S1: Clinical Characteristics of the LC patients in TCGA and ICGC.
(A) Clinical characteristics of LIHC cohort (n=370).				(B) Clinical characteristics of LIRI-JP cohort (n=231).
Characteristics	Patients 370 (100%)			Characteristics	Patients 231 (100%)
Age				Age
<= 65	232 (62.7%)			<= 65	89 (38.5%)
> 65	138 (37.3%)			> 65	142 (61.5%)
Gender				Gender
Female	121 (32.7%)			Female	61 (26.4%)
Male	249 (67.3%)			Male	170 (73.6%)
Race				Stage (LCSGJ)
White	184 (49.7%)			1	37
Asian	157 (42.4%)			2	104
African American	17 (4.6%)			3	71
American Indian or Alaska Native	2 (0.5%)			4	19
Unknown/NA	10 (2.7%)			LCSGJ: Liver Cancer Study Group of Japan
Risk factors
HBV	75 (20.3%)
HCV	32 (8.7%)
Alcohol	68 (18.4%)
Alcohol & HBV	20 (5.4%)
Alcohol & HCV	14 (3.8%)
Fatty Liver Disease	11 (3.0%)
No Primary risk	91 (24.6%)
Others	41 (11.1%)
Unknown/NA	18 (4.9%)
NA: Not Available

## Sheet: Table S2
Supplementary Table S2: The gene expression levels of 15 m6A-related genes in LIRI-JP and LIHC datasets.
	Protein name	Genes in LIRI-JP cohort	Normal mean	Tumor mean	logFC	pValue	Genes in LIHC cohort	Normal mean	Tumor mean	logFC	pValue
	KIAA1429 (W)	KIAA1429	3.87	8.64	1.16	7.86837e-57
	HNRNPC (R)	HNRNPC	50.54	79.46	0.65	1.88908e-37
	METTL3 (W)	METTL3	11.61	19.55	0.75	7.997e-34	METTL3	3.39	9.44	1.48	3.20437e-23
	YTHDF3 (R)	YTHDF3	10.59	16.5	0.64	9.20769e-28
	YTHDF1 (R)	YTHDF1	10.3	14.61	0.5	1.09277e-27
	WTAP (W)	WTAP	15.58	20	0.36	1.63387e-12
	FTO (E)	FTO	3.64	4.7	0.37	3.65644e-10
	YTHDF2 (R)	YTHDF2	15.14	18.15	0.26	1.89526e-09	YTHDF2	21.32	31.79	0.58	3.07578e-10
	ALKBH5 (E)	ALKBH5	12.32	15.22	0.3	1.56056e-08
	ZC3H13 (W)	ZC3H13	12.55	11.4	-0.14	8.44597e-07
	YTHDC2 (R)	YTHDC2	5.77	6.64	0.2	1.83341e-05	YTHDC2	3.88	5.83	0.59	1.70625e-06
	ALKBH3 (E)	ALKBH3	4.7	5.78	0.3	0.000328621
	RBM15 (W)	RBM15	2.46	2.9	0.24	0.000583675
	YTHDC1 (R)	YTHDC1	7.67	8.24	0.1	0.0324024
	METTL14 (W)	METTL14	5.79	5.94	0.04	0.918178
	W: Writer, m6A methyltransferase enzymes; R: Reader, m6A binding proteins; E: Eraser, m6A demethylase enzymes.

## Sheet: Table S3
Supplementary Table S3: The socres of prognostic factors involved in the nomogram in LIRI-JP dataset.
		Prognostic factors	Points
		Gender
		Female	22
		Male	0
		Stage (LCSGJ)
		Stage1	0
		Stage2	48
		Stage3	51
		Stage4	80
		riskScore
		-1.5	0
		-1	14
		-0.5	29
		0	43
		0.5	57
		1	71
		1.5	86
		2	100
		LCSGJ: Liver Cancer Study Group of Japan
